# Supplementary material for: Influence of the Composition of Cationic Liposomes on the Performance of Cargo Immunostimulatory RNA
Source: Pharmaceutics. 2023 Aug 23;15(9):2184. doi: 10.3390/pharmaceutics15092184 (PMC10535620; doi:10.3390/pharmaceutics15092184)
Supplement: Supplementary file 1 [file pharmaceutics-15-02184-s001.zip]

Archive with 1 entries (1 files):
- pharmaceutics-2574814-supplementary.pdf
